# Supplementary material for: Diagnostic Performance of Artificial Intelligence in Predicting Malignant Upgrade of B3 Breast Lesions: Systematic Review and Meta-Analysis
Source: Diagnostics (Basel). 2025 Dec 25;16(1):75. doi: 10.3390/diagnostics16010075 (PMC12785790; doi:10.3390/diagnostics16010075)
Supplement: Supplementary file 1 [file diagnostics-16-00075-s001.zip]

Archive with 1 entries (1 files):
- diagnostics-4031689-supplementary.pdf
